# Supplementary material for: Assessment of absolute abundance in mother-infant gut microbiome using marine-sourced bacterial DNA spike-in and comparison with conventional quantification methods
Source: Microbiome Res Rep. 2025 Jun 9;4(2):23. doi: 10.20517/mrr.2024.94 (PMC12367464; doi:10.20517/mrr.2024.94)
Supplement: Supplementary file 1 [file mrr-4-2-23-SupplementaryMaterials.zip]

Archive with 3 entries (2 files):
- mrr40094-SupplementaryMaterials/
- mrr40094-SupplementaryMaterials/Table S1.xlsx
- mrr40094-SupplementaryMaterials/Table S2.xlsx
