# Supplementary material for: Assessment of absolute abundance in mother-infant gut microbiome using marine-sourced bacterial DNA spike-in and comparison with conventional quantification methods
Source: Microbiome Res Rep. 2025 Jun 9;4(2):23. doi: 10.20517/mrr.2024.94 (PMC12367464; doi:10.20517/mrr.2024.94)
Supplement: Supplementary file 1 [file mrr-4-2-23-SupplementaryMaterials.zip › mrr40094-SupplementaryMaterials/Table S1.xlsx]

## Sheet: Sheet1
Sample ID	Weight	Buffer AE	Concentration (ng/µL)
088_434_ST_I_V4	185.4	100ul	166
088_434_ST_M_V4	200.6	100ul	211
088_468_ST_I_V4	200.1	100ul	43.4
088_468_ST_M_V4	200.7	100ul	440
088_470_ST_I_V4	200.4	100ul	52.6
088_470_ST_M_V4	200	100ul	259
088_426_ST_I_V4	200.7	100ul	47.9
088_426_ST_M_V4	200.6	100ul	465
088_477_ST_I_V4	200.5	100ul	55.2
088_477_ST_M_V4	200.1	100ul	345
088_473_ST_I_V4	200.8	100ul	126
088_473_ST_M_V4	200.6	100ul	392
