# Supplementary material for: Assessment of absolute abundance in mother-infant gut microbiome using marine-sourced bacterial DNA spike-in and comparison with conventional quantification methods
Source: Microbiome Res Rep. 2025 Jun 9;4(2):23. doi: 10.20517/mrr.2024.94 (PMC12367464; doi:10.20517/mrr.2024.94)
Supplement: Supplementary file 1 [file mrr-4-2-23-SupplementaryMaterials.zip › mrr40094-SupplementaryMaterials/Table S2.xlsx]

## Sheet: Sheet1
Rank	Relative (All Samples)	Absolute (All Samples)	ΔRank	Absolute (Infants Only)	ΔRank	Absolute (Mothers Only)	ΔRank
1	Bifidobacterium	Bacteroides	＋2	Bifidobacterium	0	Bacteroides	＋2
2	Escherichia-Shigella	Bifidobacterium	-1	Escherichia-Shigella	0	Blautia	＋2
3	Bacteroides	Blautia	＋1	Bacteroides	0	Faecalibacterium	＋2
4	Blautia	Faecalibacterium	＋1	Veillonella	＋2	Ruminococcus	＋5
5	Faecalibacterium	Escherichia-Shigella	-3	Erysipelatoclostridium	＋2	Agathobacter	New
6	Veillonella	Ruminococcus	＋3	Enterobacter	＋4	Coprococcus	New
7	Erysipelatoclostridium	Agathobacter	New	Streptococcus	＋1	Subdoligranulum	New
8	Streptococcus	Coprococcus	New	Citrobacter	New	Aothereostipes	New
9	Ruminococcus	Subdoligranulum	New	Enterococcus	New	Bifidobacterium	-8
10	Enterobacter	Aothereostipes	New	Staphylococcus	New	Eubacterium	New
